# Supplementary material for: Phosphoethanolamine Transferases as Drug Discovery Targets for Therapeutic Treatment of Multi-Drug Resistant Pathogenic Gram-Negative Bacteria
Source: Antibiotics (Basel). 2023 Aug 29;12(9):1382. doi: 10.3390/antibiotics12091382 (PMC10525099; doi:10.3390/antibiotics12091382)
Supplement: Supplementary file 1 [file antibiotics-12-01382-s001.zip]

Archive with 1 entries (1 files):
- antibiotics-2569363-supplementary.pdf
